# Supplementary material for: Health Literacy and Environmental Risks Focusing Air Pollution: Results from a Cross-Sectional Study in Germany
Source: Int J Environ Res Public Health. 2024 Mar 19;21(3):366. doi: 10.3390/ijerph21030366 (PMC10970231; doi:10.3390/ijerph21030366)
Supplement: Supplementary file 1 [file ijerph-21-00366-s001.zip]

Archive with 1 entries (1 files):
- ijerph-2856856-supplementary.pdf
